# Supplementary material for: Effects of habit formation interventions on physical activity habit strength: meta-analysis and meta-regression
Source: Int J Behav Nutr Phys Act. 2023 Sep 12;20:109. doi: 10.1186/s12966-023-01493-3 (PMC10498635; doi:10.1186/s12966-023-01493-3)
Supplement: Supplementary file 3 — Additional file 3. [file 12966_2023_1493_MOESM3_ESM.xlsx]

## Sheet: Sheet1
BCTs	Univariable Meta-regression
	N	β (90% CI)	Intercept	p
Action Planning	9	0.25(-0.34-0.85)	-0.34	0.36
Adding Objects To The Environment	1	-0.15(-0.83-0.53)	-0.17	0.62
Avoidance Reducing Exposure To Cues For The Behavior	1	-0.03(-0.79-0.73)	-0.29	0.94
Behavioral Practice Rehearsal	3	-0.01(-0.43-0.40)	-0.3	0.94
Behavioral Substitution	1	-0.15(-0.83-0.53)	-0.17	0.62
Biofeedback	1	0.27(-0.58-1.11)	-0.56	0.49
Comparative Imagining Of Future Outcomes	1	-0.03(-0.79-0.73)	-0.29	0.94
Deliverway	4	0.09(-0.29-0.48)	-0.36	0.59
Demonstration Of The Behavior	3	-0.25(-0.60-0.09)	-0.15	0.13
Discrepancy Between Current Behaviour And Goal	1	0.27(0.58-1.11)	-0.56	0.49
Feedback On Behaviour	2	0.22(-0.12-0.56)	-0.47	0.18
Feedback On Outcomes Of Behaviour	1	0.27(-0.58-1.11)	-0.56	0.49
Focus On Past Success	1	-0.18(-0.65-0.29)	-0.16	0.4
Framing Reframing	1	-0.15(-0.83-0.53)	-0.17	0.62
Goal Setting Behaviour	4	0.18(-0.16-0.52)	-0.42	0.26
Goal Setting Outcome	2	-0.08(-0.52-0.37)	-0.25	0.71
Graded Tasks	1	-0.15(-0.83-0.53)	-0.17	0.62
Habit Formation	6	0.23(-0.06-0.53)	-0.42	0.1
Habit Reversal	2	-0.10(-0.63-0.42)	-0.22	0.66
Information About Antecedents	2	0.19(-0.31-0.69)	-0.47	0.41
Information About Health Consequences	1	-0.10(-0.75-0.55)	-0.22	0.73
Instruction On How To Perform The Behaviour	4	0.04(-0.35-0.42)	-0.33	0.82
Material Reward Behavior	1	-0.10(-0.74-0.55)	-0.22	0.74
Non-Specific Reward	1	-0.03(-0.79-0.73)	-0.29	0.94
Over 12 Week	4	-0.23(-0.56-0.10)	-0.18	0.15
Problem Solving	4	0.36*(0.17-0.55)	-0.53	0.003
Prompts-Cues	5	-0.05(-0.44-0.34)	-0.28	0.79
Restructuring The Physical Environment	2	-0.10(-0.63-0.42)	-0.22	0.66
Review Behavioral Goals	1	0.34*(0.09-0.59)	-0.56	0.014
Self-Monitoring Of Behaviour	6	0.02(-0.37-0.41)	-0.32	0.9
Self-Monitoring Of Outcomes Of Behavior	1	-0.15(-0.83-0.53)	-0.17	0.62
Self-Reward	3	0.03(-0.40-0.46)	-0.33	0.87
Social Comparison	1	0.34*(0.09-0.59)	-0.56	0.014
Social Reward	2	-0.20(-0.66-0.26)	-0.15	0.34
Social Support (Emotional)	1	-0.25(-0.85-0.34)	-0.09	0.36
Social Support (Practical)	1	-0.30(-1.11-0.52)	-0.03	0.43
Social Support (Unspecified)	3	0.07(-0.32-0.46)	-0.35	0.7
